# Supplementary material for: Profibrotic mediators in tendon disease: a systematic review
Source: Arthritis Res Ther. 2016 Nov 18;18:269. doi: 10.1186/s13075-016-1165-0 (PMC5116130; doi:10.1186/s13075-016-1165-0)
Supplement: Additional file 1: — Presenting assessment of study methodology quality. The quality of methodology was assessed in the included 33 studies in order to highlight the reports with a high risk of potential bias. (XLS 41 kb) [file 13075_2016_1165_MOESM1_ESM.xls]

## Sheet: Sheet 1
Study		Study population clearly described (age/sex)	Control group clearly described	Sampling method clearly described	Sampling method consistent and unbiased	Quantitative / semi-quantitative analysis method and statistical comparison	Analysis method representative of whole sample and unbiased	Reliability and/or validity of methods described	Study limitations mentioned/addressed	Statistical level of significance stated	Check for normal distribution	TOTAL
Goodier et al	2016	1	1	1	1	1	1	1	1	1	1	10
Zhang et al	2016	0	0	1	1	1	1	1	1	0	0	6
Lui et al	2013	1	1	1	1	1	1	1	1	1	0	9
Gao et al	2013	1	1	1	1	1	1	1	0	1	0	8
Pingel et al	2013	1	1	1	1	1	0	1	1	1	0	8
Kietrys et al	2012	1	1	1	1	1	1	1	1	1	0	9
Pingel et al	2012	1	1	1	1	1	0	1	1	1	0	8
Heisterbach et al	2012	1	1	1	1	1	1	1	1	1	0	9
Rui et al	2012	1	1	1	1	0	1	1	1	1	0	8
Oliva et al	2011	1	1	1	0	1	1	1	0	0	0	6
Yee Lui et al	2011	1	1	1	1	1	1	1	0	1	0	8
Otoshi et al	2011	1	1	1	1	1	1	1	1	1	0	9
Fedorczyk et al	2010	1	1	1	1	1	1	1	0	1	0	8
Lin et al	2010	1	1	1	1	1	1	1	0	1	0	8
Lui et al	2009	1	1	1	1	1	1	1	0	1	0	8
de Mos et al	2009	1	1	1	1	1	1	1	1	1	0	9
Chen et al	2008	0	1	1	1	1	1	1	0	0	0	6
Chan et al	2008	1	1	1	1	0	1	1	1	1	1	9
Eliasson et al	2008	1	1	1	1	1	1	1	1	1	0	9
Asundi et al	2008	0	1	1	1	1	1	1	1	0	0	7
Fu et al	2008	1	1	1	1	1	1	1	1	1	1	10
Würgler-Hauri et al	2007	0	1	1	1	0	1	1	1	0	0	6
Berglund et al	2006	0	1	1	1	1	1	1	1	1	0	8
Kobayashi et al	2006	0	1	1	1	0	1	1	1	0	0	6
Nakama et al	2006	0	1	1	1	1	1	1	0	0	0	6
Galatzh et al	2006	0	1	1	1	0	1	1	1	0	0	6
Dahlgren et al	2005	0	1	1	1	1	1	1	0	1	0	7
Darmani et al	2004	1	1	1	1	0	1	1	0	0	0	6
Fu et al	2002	1	1	1	0	1	1	1	1	1	1	9
Ngo et al	2001	1	1	1	1	0	1	1	0	0	0	6
Fenwick et al	2001	1	1	1	1	1	1	1	1	0	0	8
Chang et al	1997	0	1	1	1	1	1	1	0	1	0	7
Natsu-ume et al	1997	1	1	1	1	1	1	1	0	1	0	8
